# Supplementary material for: A subset of CB002 xanthine analogs bypass p53-signaling to restore a p53 transcriptome and target an S-phase cell cycle checkpoint in tumors with mutated-p53
Source: eLife. 2021 Jul 29;10:e70429. doi: 10.7554/eLife.70429 (PMC8321552; doi:10.7554/eLife.70429)
Supplement: Source data 1. [file elife-70429-data1.zip]

Archive with 24 entries (23 files):
- Blots/
- __MACOSX/._Blots
- Blots/Source Data Figure 5D.jpeg
- __MACOSX/Blots/._Source Data Figure 5D.jpeg
- Blots/Source Data Figure 1E.jpeg
- __MACOSX/Blots/._Source Data Figure 1E.jpeg
- Blots/Hernandez Borrero et al whole western blots final.pptx
- __MACOSX/Blots/._Hernandez Borrero et al whole western blots final.pptx
- Blots/Source Data Figure 1I.jpeg
- __MACOSX/Blots/._Source Data Figure 1I.jpeg
- Blots/Source Data Figure 1H.jpeg
- __MACOSX/Blots/._Source Data Figure 1H.jpeg
- Blots/Source Data Figure 5B.jpeg
- __MACOSX/Blots/._Source Data Figure 5B.jpeg
- Blots/Source Data Figure 5C.jpeg
- __MACOSX/Blots/._Source Data Figure 5C.jpeg
- Blots/Hernandez Borrero et al whole western blots final.pdf
- __MACOSX/Blots/._Hernandez Borrero et al whole western blots final.pdf
- Blots/Source Data Figure 5A.jpeg
- __MACOSX/Blots/._Source Data Figure 5A.jpeg
- Blots/Source Data Figure 1G.jpeg
- __MACOSX/Blots/._Source Data Figure 1G.jpeg
- Blots/Source Data Figure 1F.jpeg
- __MACOSX/Blots/._Source Data Figure 1F.jpeg
